# Supplementary material for: Clinical significance of glypican-3-positive circulating tumor cells of hepatocellular carcinoma patients: A prospective study
Source: PLoS One. 2019 May 29;14(5):e0217586. doi: 10.1371/journal.pone.0217586 (PMC6541303; doi:10.1371/journal.pone.0217586)
Supplement: S1 Table — (XLSX) [file pone.0217586.s002.xlsx]

## Sheet: data
Disease	Age	Sex	BMI	Date of surgery	Date of last clinical contact	Observation period	Observation period(M)	OS-censor	DFS-censor	DFS(M)	Prothrombin activity(%)	Total bilirubin(mg/dl)	AST(IU/L)	ALT(IU/L)	Albumin(g/dl)	ICGR15(%)	AFP(ng/ml)	AFP-L3(%)	DCP(mAU/ml)	Child_Pugh	Differentiation	Number of Tumor	Encapsulation	portal vein invasion	hepatic vein invasion	Recurrence	Recurrence site	Background liver diseases	Number of CTC	Tumor size(mm)
HCC	71	male	23.9172	Apr-2015	Nov-2018	1324	44.1333	1	1	44.1333	79	0.4	34	51	3.4	4	9.3	55	2863	Ａ	poor	3	with	with	without	no	none	C	5	65
HCC	66	male	25.0089	Apr-2015	Dec-2018	1336	44.5333	1	0	1.56667	91	1.1	83	42	4.6	11.2	290700	78.4	49989	Ａ	Moderately	1	with	with	without	yes	Liver	B	0	145
HCC	68	male	24.2229	Apr-2015	Dec-2018	1329	44.3	1	0	18.2333	93	0.9	26	28	4.1	8.8	137.8	3.2	726	Ａ	Moderately	1	with	without	without	yes	Liver	NBNC	3	70
HCC	80	male	19.2707	May-2015	Jul-2018	1165	38.8333	0	0	12.8333	41	0.7	51	41	3.9	7.4	5.7	0.5	13150	Ａ	Moderately	4	with	without	without	yes	Liver	C	3	35
HCC	72	male	25.2202	May-2015	Jan-2019	1337	44.5667	1	1	44.5667	82	1.4	35	34	4.4	27.2	7.2	4.8	435	Ａ	Moderately	1	without	without	without	no	none	NBNC	1	25
HCC	72	male	23.0469	Jun-2015	Nov-2018	1258	41.9333	1	1	41.9333	89	0.8	33	34	3.7	9.2	2.7	0.5	68	Ａ	Moderately	2	with	without	without	no	none	NBNC	1	42
HCC	61	male	24.921	Jun-2015	Oct-2018	1217	40.5667	1	1	40.5667	77	1.1	26	31	4.5	12.6	5.1	12	5404	Ａ	Moderately	1	with	with	without	no	none	NBNC	6	45
HCC	82	female	28.4079	Jun-2015	Aug-2015	56	1.86667	1	1	1.86667	85	1.1	63	42	3.6	25.2	5.3	0	32	Ａ	Well	2	with	without	without	no	none	NBNC	1	60
HCC	68	male	19.2264	Jun-2015	Oct-2018	1231	41.0333	1	0	18.6667	77	0.9	34	20	3.9	24.9	19.2	3	42	Ａ	Moderately	1	with	with	without	yes	Liver	C	8	24
HCC	48	female	25.5394	Jun-2015	Dec-2018	1271	42.3667	1	1	42.3667	90	0.6	12	11	4.3	20.5	2.2	0.5	21	Ａ	Moderately	1	with	without	without	no	none	B	5	15
HCC	75	female	30.1707	Jun-2015	Jan-2019	1300	43.3333	1	0	43.3333	69	0.9	27	16	3	54.6	5.6	6	14	Ｂ	poor	2	with	with	without	yes	Liver	NBNC	27	20
HCC	77	male	26.2602	Jun-2015	Dec-2018	1273	42.4333	1	0	39.1667	85	0.5	46	43	3.5	25	8.7	4.8	17	Ａ	Moderately	1	with	without	without	yes	Liver	C	7	20
HCC	63	male	20.1674	Jun-2015	Oct-2018	1218	40.6	1	1	40.6	101	0.9	21	15	4.2	9.8	1.9	0.5	5356	Ａ	Moderately	1	with	without	without	no	none	B	5	60
HCC	67	male	23.4484	Jul-2015	Jan-2019	1281	42.7	1	0	28.6667	99	0.9	26	23	4.3	12.3	2.7		66	Ａ	Moderately	1	with	without	without	yes	Liver	NBNC	4	36
HCC	70	male	26.956	Jul-2015	May-2017	673	22.4333	1	1	22.4333	76	0.6	14	13	3.5	15.7	22	76.1	31	Ａ	Moderately	1	with	with	without	no	none	NBNC	11	25
HCC	68	female	23.7841	Jul-2015	Dec-2018	1233	41.1	1	1	41.1	77	0.9	25	16	4.3	8.3	7		705	Ａ	Moderately	1	with	without	without	no	none	B	3	45
HCC	67	male	18.5529	Aug-2015	Nov-2017	823	27.4333	0	0	6.36667	70	0.3	37	25	2.7	6.6	95.5	38	30755	Ｂ	poor	3	with	with	without	yes	Liver	B	8	60
HCC	68	male	28.617	Aug-2015	Dec-2018	1208	40.2667	1	1	40.2667	74	1	39	20	4.1	20.3	11.7	5	3825	Ａ	poor	2	with	without	with	no	none	B	6	25
HCC	78	male	26.6119	Sep-2015	Dec-2018	1211	40.3667	1	0	7.36667	94	1.3	25	23	4.7	16	19.4	58	3508	Ａ	Moderately	1	without	without	without	yes	Liver	NBNC	1	35
HCC	66	male	19.8897	Sep-2015	Nov-2018	1175	39.1667	1	0	3.56667	97	2.1	36	23	3.8	9.2	1.8	0.5	1351	Ａ	Moderately	1	with	without	without	yes	Liver	C	5	70
HCC	71	male	33.2235	Sep-2015	Nov-2018	1167	38.9	1	0	13.9	88	0.6	21	24	3.4	30.8	12.6	15	96	Ａ	Well	3	with	without	without	yes	Liver	C	6	40
HCC	76	male	22.0753	Sep-2015	Oct-2018	1131	37.7	1	1	37.7	81	1.3	34	25	4.1	21.8	27.4	5	364	Ａ	Moderately	1	with	without	without	no	none	C	5	60
HCC	68	male	19.9195	Sep-2015	Oct-2018	1126	37.5333	1	0	24.5667	84	1.2	29	24	3.8	2.6	3.5	0.5	899	Ａ	Moderately	3	with	with	without	yes	Liver	NBNC	6	29
HCC	47	male	23.7563	Sep-2015	Apr-2016	223	7.43333	1	1	7.43333	68	0.9	31	35	3.5	38.8	9.1	1	24	Ｂ	Well	1	without	without	without	no	none	NBNC	1	10
HCC	77	female	25.661	Sep-2015	Sep-2017	736	24.5333	1	1	24.5333	86	0.7	25	16	4.1	5.4	86.5	4	18	Ａ	Moderately	1	with	with	without	no	none	C	5	25
HCC	77	female	21.4146	Sep-2015	Feb-2016	158	5.26667	1	1	5.26667	92	0.5	31	39	3.7	8.8	9.7	15.5	16	Ａ	Moderately	1	without	without	without	no	none	C	0	12
HCC	65	male	26.0942	Sep-2015	Jan-2019	1198	39.9333	1	1	39.9333	78	0.5	23	18	3.9	32	46	4	80	Ａ	Well	1	without	without	without	no	none	B	0	12
HCC	81	male	27.1303	Oct-2015	Jan-2019	1186	39.5333	1	0	7.9	86	0.6	48	37	3.9	16.6	5.4	11	3116	Ａ	Well	2	with	without	without	yes	Liver	NBNC	20	58
HCC	78	male	28.6163	Oct-2015	Oct-2018	1074	35.8	1	1	35.8	73	0.8	38	41	4.4	9.5	6.3		12	Ａ	Moderately	1	with	without	without	no	none	NBNC	6	22
HCC	66	male	27.117	Oct-2015	Dec-2018	1156	38.5333	1	1	38.5333	80	1.2	35	42	4.1	11.8	611.9	10	274	Ａ	Moderately	3	with	without	without	no	none	NBNC	1	24
HCC	71	male	24.6094	Nov-2015	Jan-2019	1153	38.4333	1	1	38.4333	97	0.7	49	27	3.9	10.8	4.7	0.5	423	Ａ	Moderately	1	without	without	without	no	none	NBNC	2	21
HCC	62	male	26.5629	Nov-2015	Oct-2018	1070	35.6667	1	1	35.6667	89	1.9	27	31	5.2	13.2	1016	78	54	Ａ	poor	1	with	with	without	no	none	C	5	55
HCC	72	male	20.4861	Nov-2015	Dec-2018	1124	37.4667	1	1	37.4667	90	1.2	44	30	4.6	6.2	1.9	0.5	20	Ａ	Moderately	1	with	without	without	no	none	C	4	15
HCC	82	female	20.6837	Dec-2015	Dec-2016	393	13.1	1	1	13.1	61	1.5	49	29	2.7	38.2	23.8	5.1	27	Ｂ	Well	1	without	without	without	no	none	C	1	16
HCC	64	male	20.4258	Dec-2015	Jan-2019	1134	37.8	1	0	10.7667	96	0.6	22	22	3.7	8.5	6.8	0.5	1128	Ａ	Moderately	1	with	without	without	yes	Liver	C	6	32
HCC	79	male	21.1928	Dec-2015	Dec-2018	1082	36.0667	1	1	36.0667	77	0.6	34	20	4.5	12.9	2	0.5	7714	Ａ	Moderately	1	with	without	without	no	none	NBNC	1	100
HCC	65	male	23.7649	Dec-2015	Mar-2018	825	27.5	1	1	27.5	92	0.5	28	22	4.9	6.7	3.5	13.9	1483	Ａ	Moderately	1	with	without	without	no	none	C	3	32
HCC	73	male	22.7862	Dec-2015	Jan-2019	1113	37.1	1	0	1.2	78	0.8	56	27	3.4	13.8	2.1		2308	Ａ	Moderately	9	with	with	without	yes	Liver	NBNC	12	200
HCC	48	male	25.4141	Jan-2016	Dec-2018	1086	36.2	1	1	36.2	84	3	17	15	4.7	2.5	2	0.5	18	Ａ	Moderately	1	with	without	without	no	none	B	2	25
HCC	64	male	21.9992	Jan-2016	Feb-2018	776	25.8667	0	0	8.83333	73	0.8	33	32	4	11.8	15.1	0.5	10	Ａ	Moderately	5	without	without	without	yes	Liver and Distant	NBNC	6	16
HCC	75	male	23.1677	Jan-2016	Jan-2019	1088	36.2667	1	0	16.5333	72	0.9	48	48	4.5	16.9	4	0.5	55	Ａ	Moderately	3	with	with	without	yes	Liver	NBNC	5	15
HCC	82	female	21.7706	Jan-2016	Sep-2016	234	7.8	1	0	5.86667	84	0.5	57	51	4	12.2	427.5	43.8	2118	Ａ	Moderately	1	with	with	without	yes	Liver	C	4	41
HCC	78	female	24.8286	Jan-2016	Dec-2018	1049	34.9667	1	1	34.9667	65	0.9	57	39	3.9	29.2	5.8	5.5	22	Ａ	Well	1	without	without	without	no	none	NBNC	1	10
HCC	66	male	19.9377	Jan-2016	Nov-2018	1040	34.6667	1	1	34.6667	81	0.7	24	13	4.9	9.5	3.1	0.5	19	Ａ	Moderately	1	with	without	without	no	none	C	2	10
HCC	76	female	21.2279	Feb-2016	Dec-2018	1035	34.5	1	1	34.5	90	0.8	24	15	3.8	16.9	2.6	0.5	26	Ａ	Moderately	1	with	without	without	no	none	C	2	18
HCC	62	male	21.9479	Feb-2016	Mar-2016	28	0.933333	1	1	0.933333	96	0.4	56	113	4	12	5	9.3	1653	Ａ	Moderately	3	with	without	without	no	none	C	3	26
HCC	71	male	19.895	Feb-2016	Feb-2017	368	12.2667	0	0	4.06667	86	0.9	78	69	4.1	7.4	19.2	4.4	19	Ａ	Moderately	2	without	without	without	yes	Distant	C	2	25
HCC	69	female	27.7027	Mar-2016	Mar-2017	389	12.9667	0	0	4.66667	63	1.3	43	22	3.1	38.5	64.1	30.8	454	Ｂ	Moderately	1	with	with	without	yes	Liver	NBNC	8	33
HCC	75	male	25.5797	Mar-2016	Jan-2018	699	23.3	1	1	23.3	79	0.4	21	17	3.6	4.6	819.7	34	2149	Ａ	poor	2	with	with	without	no	none	NBNC	3	25
HCC	79	female	21.8707	Mar-2016	Oct-2018	956	31.8667	1	0	8.06667	78	1.3	19	10	4.8	6.6	3.6	0.5	42	Ａ	Moderately	2	with	without	without	yes	Liver	C	3	20
HCC	77	male	20.5358	Mar-2016	Oct-2018	958	31.9333	1	1	31.9333	101	0.7	36	65	4.4	7.1	1.1	0.5	140	Ａ	Moderately	1	with	without	without	no	none	NBNC	3	65
HCC	69	male	25.2764	Mar-2016	Jan-2019	1030	34.3333	1	0	15.1667	79	1	43	50	3.2	31.5	8.7	5.6	47	Ａ	Moderately	1	with	without	without	yes	Liver	NBNC	1	30
HCC	82	female	26.5324	Mar-2016	Jan-2019	1020	34	1	1	34	86	0.6	30	25	3.7	10.2	2.9	0.5	28	Ａ	Well	1	without	without	without	no	none	C	2	20
HCC	74	male	22.7976	Mar-2016	Oct-2018	916	30.5333	1	1	30.5333	83	0.6	46	36	3.8	20	3.1	0.5	20	Ａ	Well	2	with	without	without	no	none	B	3	60
HCC	69	male	27.9628	Mar-2016	Jan-2019	1014	33.8	1	0	12.2667	78	0.9	28	30	3.6	4.6	59.9	5.4	512	Ａ	Moderately	1	with	without	without	yes	Liver and Distant	NBNC	5	28
HCC	61	male	24.8724	Apr-2016	Jul-2016	90	3	1	1	3	61	0.8	16	11	2.7	22.3	707	11	10548	Ｂ	poor	2	with	with	with	no	none	NBNC	5	66
HCC	66	male	21.954	Apr-2016	Dec-2018	965	32.1667	1	1	32.1667	92	1	20	16	4.2	12	2.9	0.5	16	Ａ	Well	1	with	without	without	no	none	C	4	20
HCC	63	female	21.7429	Apr-2016	Jan-2019	998	33.2667	1	1	33.2667	86	1	24	15	4.5	15.4	4.2		37	Ａ	Well	5	with	with	without	no	none	C	9	25
HCC	71	male	23.3343	Apr-2016	Dec-2018	981	32.7	1	0	28.7333	24	0.8	56	30	4.3	14.6	6.9	4.6	32365	Ｂ	Moderately	5	without	without	without	yes	Liver	NBNC	2	16
HCC	87	male	22.5581	Apr-2016	Apr-2018	729	24.3	1	1	24.3	85	0.8	30	24	4	12.7	3.7	10	75	Ａ	Moderately	1	with	with	without	no	none	NBNC	8	18
HCC	74	male	24.4546	May-2016	Jun-2016	34	1.13333	1	1	1.13333	72	1.4	63	52	3.4	39.5	12772	12.5	587	Ｂ	poor	1	with	with	with	no	none	NBNC	15	57
HCC	60	male	21.044	May-2016	Jun-2017	411	13.7	0	0	4.1	69	1.1	106	18	2.6	25.8	9890	68.3	838500	Ｂ	poor	3	with	without	with	yes	Liver and Distant	C	8	230
HCC	74	male	16.9911	May-2016	Dec-2018	953	31.7667	1	0	26.7667	75	0.4	20	13	3.3	7.8	3.7	0.5	72	Ａ	poor	1	with	without	without	yes	Liver	NBNC	4	20
HCC	77	male	19.2264	May-2016	Jan-2019	963	32.1	1	0	26.0333	90	1.3	56	41	3.7	34.2	57.1	3.6	31	Ａ	Moderately	2	without	without	without	yes	Liver	C	2	15
HCC	68	female	20.5875	May-2016	Jan-2018	597	19.9	0	0	3.46667	77	0.8	37	21	3.7	18.2	15.1	15.7	11	Ａ	Moderately	1	without	without	without	yes	Liver	C	7	7
HCC	68	male	18.4258	May-2016	Jul-2016	56	1.86667	1	1	1.86667	89	0.6	12	16	4.2	3.4	12.7	8.7	46	Ａ	Moderately	1	with	without	without	no	none	B	2	11
HCC	74	male	19.6729	Jun-2016	Nov-2018	901	30.0333	1	1	30.0333	82	0.9	40	38	4.3	6.2	2.1		22	Ａ	Moderately	1	with	without	without	no	none	B	2	12
HCC	65	male	29.5036	Jun-2016	Jun-2017	363	12.1	1	1	12.1	98	1.2	26	35	4.2	14.5	6.4	0.5	20	Ａ	Moderately	1	with	with	without	no	none	B	3	30
HCC	75	male	23.9739	Jun-2016	Jan-2019	938	31.2667	1	0	19.6667	80	0.8	27	23	3.5	29.2	5.9	0.5	25	Ａ	Well	3	without	without	without	yes	Liver	C	2	14
HCC	61	male	19.6331	Jun-2016	Jan-2019	936	31.2	1	1	31.2	80	0.5	14	9	3.4	8.5	7.9	39.4	27	Ａ	poor	1	with	without	without	no	none	C	0	25
HCC	63	male	25.5676	Jun-2016	Dec-2018	900	30	1	1	30	71	1	60	51	3.8	30	79.4	0.3	23	Ａ	Moderately	1	without	without	without	no	none	C	1	13
HCC	76	male	20.8195	Jun-2016	Jul-2018	741	24.7	1	1	24.7	49	1.5	47	30	3.7	21.8	3	0.5	108	Ａ	Moderately	1	with	without	without	no	none	NBNC	4	19
HCC	79	male	26.5467	Jun-2016	Dec-2018	894	29.8	1	0	16.9333	72	1.4	29	28	3.9	12.6	9.8	23.4	33	Ａ	Well	1	with	without	without	yes	Liver	NBNC	6	50
HCC	72	male	19.7665	Jun-2016	Sep-2016	88	2.93333	0	0	1.9	80	0.4	63	42	3.1	5.7	6739	42.5	122140	Ａ	Moderately	10	with	with	with	yes	Liver and Distant	NBNC	14	150
HCC	68	female	21.5445	Jun-2016	Oct-2018	833	27.7667	1	1	27.7667	89	0.5	20	11	4.6	6.8	185.6	83	87	Ａ	Moderately	1	with	without	without	no	none	C	2	10
HCC	78	male	19.9573	Jul-2016	Jan-2019	913	30.4333	1	1	30.4333	84	3.7	76	242	4.9	17.2	3946	28	43356	Ｂ	Moderately	1	with	without	without	no	none	B	2	100
HCC	82	male	27.3205	Jul-2016	Dec-2016	153	5.1	1	1	5.1	83	1.1	31	34	4.1	36.9	22.9	5.1	14	Ａ	Moderately	1	with	without	without	no	none	C	1	4
HCC	69	male	20.6568	Jul-2016	Dec-2018	865	28.8333	1	1	28.8333	95	0.8	18	23	4	8	87.1	3.3	119	Ａ	Moderately	1	with	without	without	no	none	C	2	29
HCC	71	male	27.2663	Aug-2016	Jan-2019	877	29.2333	1	1	29.2333	101	0.9	141	39	3.9	20.8	4.3	11.9	2654	Ａ	Moderately	1	with	without	with	no	none	NBNC	2	180
HCC	71	female	23.6185	Aug-2016	Nov-2018	825	27.5	1	1	27.5	89	0.7	31	15	3.3	27.4	4.5		10	Ａ	Well	1	without	without	without	no	none	C	2	12
HCC	70	male	28.3463	Aug-2016	Jul-2017	314	10.4667	1	1	10.4667	73	0.6	18	15	3.4	21.5	10.4	6	63	Ａ	Moderately	2	with	with	without	no	none	C	5	40
HCC	57	male	24.3826	Aug-2016	Nov-2018	811	27.0333	1	1	27.0333	106	0.5	33	21	4.9	18.8	9.2	0.5	23	Ａ	Moderately	1	without	without	without	no	none	C	0	14
HCC	80	male	22.0083	Sep-2016	Dec-2018	846	28.2	1	1	28.2	82	0.8	24	14	4.2	17.7	43.2		18	Ａ	Moderately	1	without	without	without	no	none	NBNC	4	20
HCC	57	male	33.3176	Sep-2016	Jan-2019	854	28.4667	1	0	6.53333	75	2.2	83	80	3.6	38	5.4	7.9	34	Ａ	Moderately	2	with	without	without	yes	Liver	C	4	35
HCC	70	male	29.8963	Sep-2016	Jan-2019	828	27.6	1	1	27.6	104	0.7	28	32	4	10.3			499	Ａ	Moderately	1	with	without	without	no	none	C	2	45
colorectal cancer		male		Apr-2016																									1
colorectal cancer		male		Apr-2016																									1
metastatic colorectal cancer		male		May-2016																									1
metastatic colorectal cancer		male		Jun-2016																									3
metastatic colorectal cancer		male		Jul-2016																									0
cirrhotic patient		female		Apr-2016																									0
cirrhotic patient				Apr-2016																								B	1
cirrhotic patient		male	27.6165	May-2016							23	13.3	41	16	3		3.8	14.5	296	Ｃ									2
cirrhotic patient		male	20.9029	May-2016							39	2.6	66	40	2.1		3.4	0.5	20805										0
healthy volunteer		male																											1
healthy volunteer		male																											0
healthy volunteer		male																											2
healthy volunteer		male																											1
healthy volunteer		male																											0
healthy volunteer		male																											0
healthy volunteer		male																											2
healthy volunteer		male																											0
healthy volunteer		male																											0
healthy volunteer		male																											2
healthy volunteer		male																											2
healthy volunteer		male																											1
benign liver tumor		female		Sep-2015																									2
benign liver tumor		male	20.0922	Oct-2015							113	1	72	32	3.9	11.5	6.3	0.5	10	Ａ								B	2
benign liver tumor		male		Dec-2015																									8
benign liver tumor		female		May-2016																									0
intrahepatic cholangiocarcinoma		male	25.0122	Mar-2016							97	1.6	30	44	3.9	12.6	0.8	0.5	20	Ａ		2	without	with	without			NBNC	2
intrahepatic cholangiocarcinoma		female	17.5028	Aug-2016																		1		without	without				1
